# Supplementary material for: Effects of Rhizosphere Microbial Communities on Cucumber Fusarium wilt Disease Suppression
Source: Microorganisms. 2023 Jun 14;11(6):1576. doi: 10.3390/microorganisms11061576 (PMC10301182; doi:10.3390/microorganisms11061576)
Supplement: Supplementary file 1 [file microorganisms-11-01576-s001.zip]

Archive with 1 entries (1 files):
- microorganisms-2339846-supplementary.pdf
